# Supplementary material for: Inhibition of cysteine protease cathepsin Lincreases the level and activity of lysosomal glucocerebrosidase
Source: JCI Insight. 2024 Feb 8;9(3):e169594. doi: 10.1172/jci.insight.169594 (PMC10967467; doi:10.1172/jci.insight.169594)
Supplement: Supporting data values [file jciinsight-9-169594-s227.xlsx]

## Sheet: Fig. 1A
	GCase/Tubulin
	WT	KO #1	KO #2
	0.954729	1.62577	1.40852
	0.880794	1.41656	1.44763
	1.00509	1.64667	1.52103
	1.15939	1.53121	1.54809
	LIMP-2/Tubulin
	WT	KO #1	KO #2
	1	1.70986	1.56279
	0.918867	1.55447	1.56307
	0.930906	1.68091	1.63458
	1.13046	1.84203	1.71576
	immature Cathepsin D/Tubulin
	WT	KO #1	KO #2
	1.01556	1.40918	1.43168
	0.97432	1.36026	1.37957
	0.965323	1.51978	1.49128
	1.0448	1.56832	1.67947
	mature cathepsin D/Tubulin
	WT	KO #1	KO #2
	0.989262	1.39563	1.35089
	1.06302	1.25558	1.26077
	0.96754	1.37164	1.29837
	0.980183	1.35235	1.41346
	Ub/Tubulin
	WT	KO #1	KO #2
	0.910205	0.987457	1.07992
	1.02416	1.09226	1.09718
	1.04679	1.10914	1.17313
	1.01885	1.06147	1.04676
	Prosaposin/Tubulin
	WT	KO #1	KO #2
	0.941476	1.07296	1.09361
	0.997131	1.04551	1.13485
	0.982476	1.14516	1.03454
	1.07892	1.14756	1.13578
	Saposin C/Tubulin
	WT	KO #1	KO #2
	1.11183	1.50336	1.14675
	0.891782	1.29017	1.34646
	0.963021	1.50493	1.31679
	1.03337	1.46581	1.43998
	Saposin C/Prosaposin
	WT	KO #1	KO #2
	1.17704	1.39651	1.04513
	0.891391	1.22992	1.18255
	0.976957	1.30983	1.26862
	0.954613	1.2731	1.26364

## Sheet: Fig. 1B
	Relative GCase immuno-stainng intensity
	WT	KO #1
	0.950306	1.14753
	0.974548	1.11023
	1.04828	1.25211
	0.97867	1.13142
	0.955135	1.11023
	1.00208	1.17122
	0.93673	1.15258
	1.06294	1.09268
	1.0614	1.1393
	0.986708	1.21043
	1.0432	1.15653
	Relative LIMP-2 immuno-stainng intensity
	WT	KO #1
	0.961879	1.09759
	0.941259	1.16985
	0.967263	1.24172
	0.995247	1.12143
	0.970098	1.24978
	1.04578	1.12713
	0.957436	1.1557
	1.05901	1.05096
	1.0556	1.186
	1.00795	1.21003
	1.03848	1.21042
	Pearson's R value
	WT	KO #1
	0.77	0.85
	0.79	0.84
	0.81	0.83
	0.78	0.8
	0.75	0.84
	0.81	0.81
	0.78	0.85
	0.79	0.82
	0.77	0.85
	0.77	0.8
	0.75	0.82

## Sheet: Fig. 1C
	GCase/Hsc70
	WT	KO
	0.876065	2.30232
	1.55991	4.19802
	0.56402	3.88051

## Sheet: Fig. 2A
Relative in vitro GCase activity using 4-MUG substrate
	WT	KO #1	KO #2
	1.04929	1.5017	1.14167
	0.990878	1.58138	1.32237
	1.03051	1.45519	1.31799
	1.1749	1.5158	1.4075
	1.06233	1.52681	1.461
	0.692086	1.51213	1.54132

## Sheet: Fig. 2B
Relative cellular GCase activity using PFB-FDGlu
	WT	KO #1
	1.0336	1.34301
	0.966403	1.26785
	1.03421	1.57048
	0.965786	1.33202

## Sheet: Fig. 2C
Lyso-Live Lysosomal GCase assay (Relative Fluorescece intensity)
	WT	KO #1
	0.687346	2.3896
	0.788641	1.29129
	1.07364	1.37117
	0.96261	1.61673
	1.1447	1.40016
	1.07362	1.54112
	0.796467	1.63111
	0.921702	2.14057
	1.12438	1.6277
	1.10539	1.80379
	1.03031	1.6319
	1.0192	1.87678
	1.07787	1.70019
	1.16149	1.50932
	0.924496	1.8199
	1.01357	1.89018
	0.95051	1.86008
	0.885538	1.63051
	0.936034	1.47534
	0.916911	2.05781
	1.04721	1.83929
	1.02711	1.66611
	0.998417	1.49299
	1.02446	1.66063
	1.16216	1.76741
	1.11242	1.33406
	1.03381	1.77139
		2.32908
		2.20906
		1.98737

## Sheet: Fig. 2D
GluCer staining intensity (relative staining intensity)
	WT	KO #1
	0.884789	0.943911
	0.913311	1.00266
	0.896117	0.909682
	0.94363	0.902655
	1.07482	0.756168
	1.03992	0.887098
	0.957122	0.637935
	0.996435	0.854176
	0.920656	0.92288
	1.1261	0.931104
	1.00311	0.95337
	1.08346	0.977359
	1.11321	0.946294
	1.04733	0.90857
	0.9843	1.00477

## Sheet: Fig. 2E
Lipidomic analysis of Glucosyceramide (GluCer)
p mol GluCer / n mol Pi
	C14-GluCer
	WT	KO #1
	0.026467	0.020552
	0.025018	0.020486
	0.02394	0.022529
	0.021941	0.017725
	0.023345
	C16-GluCer
	WT	KO #1
	2.26394	1.87701
	2.13031	1.83528
	2.03788	2.0243
	2.00769	1.68337
	2.06893
	C18-GluCer
	WT	KO #1
	0.75505	0.763802
	0.724448	0.737472
	0.680844	0.819036
	0.701546	0.689542
	0.673628
	C18:1-GluCer
	WT	KO #1
	0.02305	0.02692
	0.026621	0.025268
	0.021124	0.024974
	0.023924	0.022749
	0.023605
	C20-GluCer
	WT	KO #1
	0.099042	0.111868
	0.091828	0.106813
	0.092594	0.120274
	0.084198	0.099429
	0.08409
	C20:1-GluCer
	WT	KO #1
	0.006041	0.006708
	0.005192	0.005692
	0.006143	0.001418
	0.006467	0.00556
	0.004056
	C22-GluCer
	WT	KO #1
	0.946188	0.799665
	0.892711	0.8169
	0.988335	0.888328
	0.872801	0.753616
	0.864335
	C22:1-GluCer
	WT	KO #1
	0.065978	0.046525
	0.057246	0.049288
	0.059219	0.048788
	0.055847	0.046373
	0.054341
	C24-GluCer
	WT	KO #1
	2.20033	1.56717
	1.96639	1.67082
	2.18387	1.75067
	2.09142	1.53733
	2.05581
	C24:1-GluCer
	WT	KO #1
	1.78887	1.3481
	1.67962	1.40813
	1.73183	1.53015
	1.66311	1.29275
	1.63777
	C25-GluCer
	WT	KO #1
	0.072291	0.042941
	0.065773	0.04403
	0.064779	0.054327
	0.066945	0.039076
	0.064944
	C26-GluCer
	WT	KO #1
	0.048695	0.019581
	0.04093	0.024181
	0.049113	0.022746
	0.046874	0.022411
	0.041909
	C26:1-GluCer
	WT	KO #1
	0.056335	0.033537
	0.0484	0.034049
	0.052637	0.037319
	0.049935	0.033309
	0.050971
	Total GluCer
	WT	KO #1
	8.35228	6.66438
	7.75449	6.77841
	7.99231	7.34485
	7.6927	6.24324
	7.64774

## Sheet: Fig. 3C
	GCase levels (normalzied with Tubulin)
	Time (h)	WT				Time (h)	KO #1
	0	1	1	1		0	1	1	1
	2	0.886226	0.905489	0.80806		2	1.00256	0.917774	0.89524
	4	0.764677	0.81778	0.683028		4	0.929592	0.816541	0.774902
	5.5	0.639817	0.71101	0.535908		5.5	0.846183	0.804981	0.761285
	7.5	0.582242	0.585705	0.470938		7.5	0.817665	0.774362	0.694921
	9	0.545493	0.547186	0.40093		9	0.857396	0.721045	0.626595

## Sheet: Fig. 3D
DQ-RED BSA assay (Relative fluorescence intensity)
	WT	KO #1
	1.1723	1.09682
	1.22171	1.41264
	1.05703	1.79157
	1.11421	0.910365
	0.988024	0.997615
	0.685505	1.13731
	1.07952	1.00468
	1.26412	0.968171
	1.00927	0.941114
	1.15408	0.957565
	0.960126	0.798702
	0.882757	0.853098
	0.879451	1.37386
	0.872951	1.35483
	0.894432	1.16887
	0.813169	1.12611
	0.945721	1.26424
	0.842674	1.35747
	1.49906	1.49789
	1.02541	1.0054
	1.03277	1.17592
	0.975956	1.25145
	1.07404	1.32144
	0.896843	1.41675
	1.0903	1.30373
	1.06254	1.24969
	0.933855	1.42446
	1.25154	1.33717
	0.88429	1.0835
	0.846751	1.04362
	0.983479	1.23166
	0.940028	1.30121
	0.734793	1.07269
	0.898686	1.3214
	0.977725	1.38276
	0.867693	1.32243
	0.924932	1.02414
	0.766383	1.12805
	0.950738	0.933785
	0.913365	0.944805
	0.936403	1.07244
	1.26893	0.880155
	1.34031	1.01218
	0.919293	0.874181
	1.03235	1.0338
	1.10243	1.00992
	1.03208	1.08126
		0.938715
		1.00743
		1.09537

[truncated: 25 more sheets: Fig. 4A, Fig. 4B, Fig. 4C, Fig. 5A, Fig. 5B, Fig. 6A, Fig. 6B, Fig. 6C, Fig. 6D, Fig. 6E, Fig. 7A, Fig. 7B, Fig. 7C, Fig. 7D, Supplementary Fig.1A, Supplementary Fig.1B, Supplementary Fig.2B, Supplementary Fig.3, Supplementary Fig.4, Supplementary Fig.5A …]
